# Supplementary material for: The FLNA Gene in Tumour‐Educated Platelets Can Be Utilised to Identify High‐Risk Populations for NSCLCs
Source: J Cell Mol Med. 2025 Apr 10;29(7):e70544. doi: 10.1111/jcmm.70544 (PMC11984322; doi:10.1111/jcmm.70544)
Supplement: Supplementary file 9 — Table S1. The characteristics of individuals involved in the validation of RNA concentration in serum and platelets. [file JCMM-29-e70544-s012.csv]

	level	healthy	NSCLC	p	test
n		16	9
Group	healthy	16 (100.0)	0 (0.0)	<0.001
	NSCLC	0 (0.0)	9 (100.0)
Stage	IV	0 (NaN)	9 (100.0)	NA
Gender	female	10 (62.5)	4 (44.4)	0.65
	male	6 (37.5)	5 (55.6)
Pathology	healthy	16 (100.0)	0 (0.0)	<0.001
	LUAD	0 (0.0)	9 (100.0)
Metastasis	1	0 (NaN)	9 (100.0)	NA
	0	0 (0.0)	0 (0.0)
age (median,IQR)		35.50 [32.50, 39.75]	59.00 [52.00, 60.00]	<0.001	nonnorm
PLT(×10^9/L, median, IQR)		242.50 [215.75, 275.75]	196.00 [153.00, 235.00]	0.027	nonnorm
PLT counts (serum, ×10^9/L, median, IQR)		2.00 [0.00, 6.25]	4.00 [2.00, 6.00]	0.276	nonnorm
WBC count(serum,×10^9/L, median, IQR)		0.01 [0.01, 0.03]	0.00 [0.00, 0.00]	0.003	nonnorm
RBC count(serum, ×10^12/L,median, IQR)		0.00 [0.00, 0.00]	0.00 [0.00, 0.00]	NaN	nonnorm
RNA concentration (PLT,ng/ul, median, IQR)		18.60 [13.78, 23.02]	24.00 [19.80, 26.00]	0.074	nonnorm
RNA concentration (serum,ng/ul, median, IQR)		5.70 [4.47, 7.22]	6.90 [5.00, 7.90]	0.38	nonnorm
