# Supplementary material for: The FLNA Gene in Tumour‐Educated Platelets Can Be Utilised to Identify High‐Risk Populations for NSCLCs
Source: J Cell Mol Med. 2025 Apr 10;29(7):e70544. doi: 10.1111/jcmm.70544 (PMC11984322; doi:10.1111/jcmm.70544)
Supplement: Supplementary file 10 — Table S2. The characteristics of flow cytometry cohort. [file JCMM-29-e70544-s005.csv]

	level	healthy	malignancy	p	test
n		4	4
Stage	healthy	4 (100.0)	0 (0.0)	0.046
	I	0 (0.0)	2 (50.0)
	III	0 (0.0)	1 (25.0)
	IV	0 (0.0)	1 (25.0)
Gender	0	1 (25.0)	2 (50.0)	1
	1	3 (75.0)	2 (50.0)
Pathology	healthy	4 (100.0)	0 (0.0)	0.018
	LUAD	0 (0.0)	3 (75.0)
	LUSC	0 (0.0)	1 (25.0)
Metastasis	0	0 (NaN)	2 (50.0)	NaN
	1	0 (NaN)	2 (50.0)
age (median,IQR)		45.50 [34.25, 58.00]	61.50 [49.00, 71.00]	0.245	nonnorm
PLT(×10^9/L, median, IQR)		201.50 [159.50, 237.50]	219.50 [172.25, 300.00]	0.663	nonnorm
MPV(fL, median, IQR)		12.00 [11.30, 12.38]	11.00 [9.85, 12.22]	0.885	nonnorm
PDW(median,IQR)		16.65 [16.42, 16.75]	16.40 [16.38, 16.42]	0.245	nonnorm
PCT(%, median,IQR)		0.22 [0.20, 0.24]	0.24 [0.18, 0.34]	0.773	nonnorm
CD41-FLNA+PLT (%, median, IQR)		5.76 [0.02, 12.80]	3.91 [2.62, 5.22]	0.773	nonnorm
CD41+FLNA+PLT (%, median, IQR)		82.95 [80.28, 84.12]	93.55 [92.70, 94.80]	0.021	nonnorm
CD41+FLNA-PLT (%, median, IQR)		9.43 [4.62, 14.42]	1.29 [0.58, 1.97]	0.021	nonnorm
CD41-FLNA-PLT (%, median, IQR)		1.48 [0.00, 3.34]	1.09 [0.72, 1.26]	0.767	nonnorm
