# Supplementary material for: The FLNA Gene in Tumour‐Educated Platelets Can Be Utilised to Identify High‐Risk Populations for NSCLCs
Source: J Cell Mol Med. 2025 Apr 10;29(7):e70544. doi: 10.1111/jcmm.70544 (PMC11984322; doi:10.1111/jcmm.70544)
Supplement: Supplementary file 11 — Table S3. Diagnostic performance of serum tumour markers and FLNA in NSCLC. [file JCMM-29-e70544-s008.csv]

	True Positive	False Positive	True Negative	False Negative	TPR	TNR	PPV	NPV
FLNA	38	13	10	16	0.791666667	0.551724138	0.745098039	0.615384615
CRFRA21-1	17	1	17	18	0.5	0.947368421	0.944444444	0.514285714
CEA	8	1	21	8	0.275862069	0.888888889	0.888888889	0.275862069
NSE	7	3	29	17	0.194444444	0.85	0.7	0.369565217
PRO	0	0	32	19	0	1	#DIV/0!	0.37254902
TPS	20	9	8	10	0.714285714	0.526315789	0.689655172	0.555555556
