# Supplementary material for: The FLNA Gene in Tumour‐Educated Platelets Can Be Utilised to Identify High‐Risk Populations for NSCLCs
Source: J Cell Mol Med. 2025 Apr 10;29(7):e70544. doi: 10.1111/jcmm.70544 (PMC11984322; doi:10.1111/jcmm.70544)
Supplement: Supplementary file 12 — Table S4. An overview of logic regression showed the combination of FLNA and CYFRA21‐1. [file JCMM-29-e70544-s010.csv]

Supplementary Table 4 An overview of logic regression showed the combination of FLNA and CYFRA21-1
	Estimate	Std. Error	Z value	P
(Intercept)	-3.1248	1.181	-2.646	0.00815
FLNa	1.2117	0.707	1.714	0.08656
CYFRA21-1	0.8294	0.3496	2.373	0.01766
